# Supplementary material for: Investigating the metabolic reprogramming mechanisms in diabetic nephropathy: a comprehensive analysis using bioinformatics and machine learning
Source: Front Cell Dev Biol. 2025 Aug 29;13:1630708. doi: 10.3389/fcell.2025.1630708 (PMC12426288; doi:10.3389/fcell.2025.1630708)
Supplement: Supplementary file 1 [file DataSheet4.csv]

Top 80 in network string_interactions_short.tsv ranked by Degree method
Rank	Name	Score
1	TP53	56
2	HIF1A	45
3	IL1B	41
3	STAT3	41
5	CD44	37
5	CTNNB1	37
7	JUN	35
8	GSK3B	33
9	PTEN	31
9	EGF	31
11	FN1	30
12	ANXA5	25
13	CCNB1	24
14	CAV1	23
14	CD36	23
16	ATM	22
17	CSF1R	20
18	DNMT1	19
19	EGR1	18
20	RB1	16
20	CCR2	16
22	TLR7	15
22	FGF9	15
24	CD28	14
24	ATF3	14
24	JAG1	14
24	ITGB2	14
24	HMGCR	14
24	JAK1	14
30	CXCR2	13
30	CDC20	13
30	PRKDC	13
33	ARPC2	12
33	INSR	12
33	YWHAB	12
36	S100A4	11
36	IL33	11
38	NAMPT	10
38	TUBB	10
38	ADAM10	10
38	CEBPD	10
38	KPNA2	10
38	PTTG1	10
38	ACTR3	10
45	ACTR2	9
45	PFKFB3	9
45	UBE2C	9
45	RRM2	9
49	NEDD4	8
49	NRP1	8
49	BUB3	8
49	NDRG1	8
49	LGALS9	8
49	ACTN1	8
55	IFI16	7
55	PPP1CB	7
55	RPL35	7
58	RPS24	6
58	C3AR1	6
58	CORO1C	6
58	YWHAH	6
58	ANGPTL4	6
58	PRDX2	6
64	DDR2	5
64	SERBP1	5
64	CAPZA2	5
64	ARPC1B	5
64	FHL2	5
64	GDF15	5
64	MFN1	5
64	PDK4	5
64	SLC7A5	5
64	BHLHE41	5
64	MFGE8	5
64	PFKP	5
64	DYNC1H1	5
77	FIS1	4
77	CUEDC2	4
77	SEC61B	4
77	NR4A2	4
