# Supplementary material for: Investigating the metabolic reprogramming mechanisms in diabetic nephropathy: a comprehensive analysis using bioinformatics and machine learning
Source: Front Cell Dev Biol. 2025 Aug 29;13:1630708. doi: 10.3389/fcell.2025.1630708 (PMC12426288; doi:10.3389/fcell.2025.1630708)
Supplement: Supplementary file 2 [file DataSheet6.csv]

MCC	Degree
HIF1A	TP53
STAT3	HIF1A
TP53	IL1B
JUN	STAT3
EGF	CD44
CTNNB1	CTNNB1
PTEN	JUN
IL1B	GSK3B
CD44	EGF
GSK3B	PTEN
ANXA5	FN1
FN1	ANXA5
CAV1	CCNB1
ATM	CAV1
DNMT1	CD36
EGR1	ATM
FGF9	CSF1R
JAG1	DNMT1
CSF1R	EGR1
CCNB1	CCR2
JAK1	RB1
CD36	FGF9
CCR2	TLR7
RB1	ATF3
S100A4	CD28
CXCR2	HMGCR
ATF3	ITGB2
PRKDC	JAG1
CD28	JAK1
ADAM10	CDC20
ITGB2	CXCR2
NEDD4	PRKDC
TLR7	ARPC2
HMGCR	INSR
IL33	YWHAB
INSR	IL33
CEBPD	S100A4
NRP1	ACTR3
LGALS9	ADAM10
CDC20	CEBPD
UBE2C	KPNA2
PTTG1	NAMPT
NAMPT	PTTG1
KPNA2	TUBB
RRM2	ACTR2
NDRG1	PFKFB3
IFI16	RRM2
BUB3	UBE2C
PFKFB3	ACTN1
C3AR1	BUB3
GDF15	LGALS9
ACTR3	NDRG1
ARPC2	NEDD4
ACTR2	NRP1
ACTN1	IFI16
YWHAB	PPP1CB
DDR2	RPL35
ANGPTL4	ANGPTL4
YWHAH	C3AR1
CORO1C	CORO1C
ARPC1B	PRDX2
BHLHE41	RPS24
CAPZA2	YWHAH
FHL2	ARPC1B
MFGE8	BHLHE41
NR4A2	CAPZA2
TUBB	DDR2
RPL35	DYNC1H1
RPS24	FHL2
SERBP1	GDF15
ACSL4	MFGE8
SIRT4	MFN1
PPP1CB	PDK4
PRDX2	PFKP
DYNC1H1	SERBP1
PDK4	SLC7A5
MFN1	ACSL4
PFKP	CUEDC2
SLC7A5	EIF5A
CUEDC2	FIS1
