# Supplementary material for: Investigating the metabolic reprogramming mechanisms in diabetic nephropathy: a comprehensive analysis using bioinformatics and machine learning
Source: Front Cell Dev Biol. 2025 Aug 29;13:1630708. doi: 10.3389/fcell.2025.1630708 (PMC12426288; doi:10.3389/fcell.2025.1630708)
Supplement: Supplementary file 3 [file DataSheet3.csv]

miRNA	lncRNA
hsa-let-7g-5p	MIR4435-2HG
hsa-let-7g-5p	AC125807.2
hsa-let-7g-5p	MEG3
hsa-miR-128-3p	MAGI2-AS3
hsa-miR-128-3p	NEAT1
hsa-miR-134-5p	LINC01123
hsa-miR-134-5p	LINC01106
hsa-miR-134-5p	MIR600HG
hsa-miR-134-5p	OLMALINC
hsa-miR-134-5p	NEAT1
hsa-miR-141-3p	AC093010.2
hsa-miR-141-3p	LINC02693
hsa-miR-145-5p	SNHG1
hsa-miR-152-3p	ELF3-AS1
hsa-miR-152-3p	SLC9A3-AS1
hsa-miR-152-3p	NEAT1
hsa-miR-152-3p	AC073896.4
hsa-miR-152-3p	AL049840.5
hsa-miR-152-3p	TMEM147-AS1
hsa-miR-17-5p	AC093010.2
hsa-miR-17-5p	AC068338.2
hsa-miR-17-5p	AC087477.2
hsa-miR-17-5p	PCAT19
hsa-miR-186-5p	FTX
hsa-miR-18a-5p	AC093010.2
hsa-miR-18a-5p	CASC2
hsa-miR-18a-5p	OIP5-AS1
hsa-miR-18a-5p	NR2F2-AS1
hsa-miR-191-5p	AL391422.4
hsa-miR-200a-3p	LINC02693
hsa-miR-200b-3p	SLC16A1-AS1
hsa-miR-200b-3p	BOLA3-AS1
hsa-miR-200b-3p	RNF216P1
hsa-miR-200c-3p	SLC16A1-AS1
hsa-miR-200c-3p	PCAT19
hsa-miR-20a-5p	AC093010.2
hsa-miR-20a-5p	PCAT19
hsa-miR-212-3p	SLC25A25-AS1
hsa-miR-22-3p	LINC00339
hsa-miR-22-3p	AL162431.1
hsa-miR-22-3p	FGD5-AS1
hsa-miR-22-3p	SLC25A25-AS1
hsa-miR-22-3p	COLCA1
hsa-miR-22-3p	Z92544.1
hsa-miR-22-3p	AC009133.1
hsa-miR-22-3p	SNHG29
hsa-miR-22-3p	SNHG16
hsa-miR-22-3p	AC087741.1
hsa-miR-22-3p	GUSBP11
hsa-miR-22-3p	AL008721.2
hsa-miR-22-3p	LINC00630
hsa-miR-24-3p	LINC00893
hsa-miR-27a-3p	SNHG14
hsa-miR-27a-3p	AC021483.2
hsa-miR-27a-3p	TOB1-AS1
hsa-miR-29b-3p	LINC02593
hsa-miR-29b-3p	OIP5-AS1
hsa-miR-30d-5p	LINC01857
hsa-miR-30e-5p	NORAD
hsa-miR-32-5p	TBX5-AS1
hsa-miR-32-5p	NORAD
hsa-miR-324-3p	LINC-PINT
hsa-miR-324-3p	AL162586.1
hsa-miR-324-3p	LINC00963
hsa-miR-324-3p	MIRLET7BHG
hsa-miR-339-5p	SNHG14
hsa-miR-34a-5p	SNHG14
hsa-miR-409-3p	SNHG12
hsa-miR-409-3p	NEAT1
hsa-miR-429	SLC16A1-AS1
hsa-miR-429	BOLA3-AS1
hsa-miR-429	RNF216P1
hsa-miR-582-3p	MAGI2-AS3
hsa-miR-582-5p	AC093010.2
hsa-miR-628-5p	GARS1-DT
hsa-miR-628-5p	NEAT1
hsa-miR-629-5p	MIR29B2CHG
hsa-miR-629-5p	MIR22HG
hsa-miR-93-5p	AC093010.2
hsa-miR-942-5p	ZNF503-AS2
hsa-miR-942-5p	MEG3
hsa-miR-942-5p	NORAD
