# Supplementary material for: Investigating the metabolic reprogramming mechanisms in diabetic nephropathy: a comprehensive analysis using bioinformatics and machine learning
Source: Front Cell Dev Biol. 2025 Aug 29;13:1630708. doi: 10.3389/fcell.2025.1630708 (PMC12426288; doi:10.3389/fcell.2025.1630708)
Supplement: Supplementary file 5 [file DataSheet8.csv]

Gene	logFC	AveExpr	t	P.Value	adj.P.Val	B	change
CXCR2	-0.83270671	6.327321434	-7.346519283	4.32E-11	7.68E-09	14.94455275	Down
GDF15	-1.001252028	6.059597536	-6.019965955	2.52E-08	8.92E-07	8.817875598	Down
CEBPD	-0.479492502	5.264287667	-5.556915176	2.04E-07	4.67E-06	6.810963762	Down
ATF3	-1.121256223	6.634962622	-5.320336512	5.77E-07	1.05E-05	5.818894609	Down
CUEDC2	-0.292167199	7.022228016	-4.28029318	4.09E-05	0.000320753	1.776885164	Down
NAMPT	-0.510369268	6.804495989	-3.889116292	0.000175408	0.001067271	0.413101668	Down
