# Supplementary material for: Investigating the metabolic reprogramming mechanisms in diabetic nephropathy: a comprehensive analysis using bioinformatics and machine learning
Source: Front Cell Dev Biol. 2025 Aug 29;13:1630708. doi: 10.3389/fcell.2025.1630708 (PMC12426288; doi:10.3389/fcell.2025.1630708)
Supplement: Supplementary file 8 [file DataSheet7.csv]

ID	Description	setSize	enrichmentScore	NES	pvalue	p.adjust	qvalue
RODWELL_AGING_KIDNEY_UP	RODWELL_AGING_KIDNEY_UP	327	0.657031344	2.870904287	1E-10	4.22993E-09	2.72532E-09
PHONG_TNF_TARGETS_UP	PHONG_TNF_TARGETS_UP	58	0.8031239	2.697801636	1E-10	4.22993E-09	2.72532E-09
REACTOME_SIGNALING_BY_INTERLEUKINS	REACTOME_SIGNALING_BY_INTERLEUKINS	387	0.461649501	2.044334212	1E-10	4.22993E-09	2.72532E-09
REACTOME_SIGNALING_BY_NOTCH	REACTOME_SIGNALING_BY_NOTCH	140	0.466600382	1.832787207	1.13996E-05	0.000121435	7.82398E-05
