# Supplementary material for: Investigating the metabolic reprogramming mechanisms in diabetic nephropathy: a comprehensive analysis using bioinformatics and machine learning
Source: Front Cell Dev Biol. 2025 Aug 29;13:1630708. doi: 10.3389/fcell.2025.1630708 (PMC12426288; doi:10.3389/fcell.2025.1630708)
Supplement: Supplementary file 9 [file DataSheet5.csv]

Top 80 in network string_interactions_short.tsv ranked by MCC method
Rank	Name	Score
1	HIF1A	2.65E+09
2	STAT3	2.65E+09
3	TP53	2.65E+09
4	JUN	2.65E+09
5	EGF	2.65E+09
6	CTNNB1	2.64E+09
7	PTEN	2.64E+09
8	IL1B	2.61E+09
9	CD44	2.61E+09
10	GSK3B	2.48E+09
11	ANXA5	1.61E+09
12	FN1	1.53E+09
13	CAV1	1.44E+09
14	ATM	1.08E+09
15	DNMT1	5.63E+08
16	EGR1	5.19E+08
17	FGF9	5.19E+08
18	JAG1	4.79E+08
19	CSF1R	1.28E+08
20	CCNB1	4.39E+07
21	JAK1	4.03E+07
22	CD36	1.10E+07
23	CCR2	4096800
24	RB1	3628882
25	S100A4	3628824
26	CXCR2	408962
27	ATF3	408390
28	PRKDC	403232
29	CD28	371640
30	ADAM10	363000
31	ITGB2	126962
32	NEDD4	40320
33	TLR7	14652
34	HMGCR	11053
35	IL33	6486
36	INSR	5802
37	CEBPD	5089
38	NRP1	5046
39	LGALS9	2160
40	CDC20	934
41	UBE2C	870
42	PTTG1	854
43	NAMPT	853
44	KPNA2	771
45	RRM2	746
46	NDRG1	728
47	IFI16	264
48	BUB3	156
49	PFKFB3	150
50	C3AR1	126
51	GDF15	120
52	ACTR3	102
53	ARPC2	101
54	ACTR2	96
55	ACTN1	56
56	YWHAB	54
57	DDR2	48
58	ANGPTL4	32
59	YWHAH	30
60	CORO1C	26
60	ARPC1B	26
60	BHLHE41	26
63	CAPZA2	25
63	FHL2	25
63	MFGE8	25
66	NR4A2	24
67	TUBB	19
68	RPL35	15
69	RPS24	14
70	SERBP1	13
71	SIRT4	12
71	ACSL4	12
73	PPP1CB	10
73	PRDX2	10
75	PDK4	9
75	DYNC1H1	9
77	MFN1	8
77	LIMA1	8
77	PFKP	8
77	CUEDC2	8
