# Supplementary material for: Investigating the metabolic reprogramming mechanisms in diabetic nephropathy: a comprehensive analysis using bioinformatics and machine learning
Source: Front Cell Dev Biol. 2025 Aug 29;13:1630708. doi: 10.3389/fcell.2025.1630708 (PMC12426288; doi:10.3389/fcell.2025.1630708)
Supplement: Supplementary file 10 [file DataSheet1.csv]

gene_metabolic_reprogramming
PKM
ACLY
SLC2A1
LDHA
FASN
SLC1A5
SLC16A1
KRAS
HIF1A
PDHA1
GOT2
PDHB
TP53
SHMT2
SLC16A4
SLC7A5
HK2
GLUD1
IDH2
GPI
ALDOB
PFKP
PPARGC1A
FOXK1
PYCR1
PFKL
RPIA
PGD
CS
IDH3A
FAM210B
FH
HMGCS2
SDHB
PGAM1
MYC
NFE2L2
G6PD
ENO1
HK1
PGK1
MTOR
GAPDH
CARM1
PSAT1
PSPH
GLS2
TIGAR
ME1
GLS
GFPT1
PDHX
ACO2
DLAT
GOT1
PAICS
PPAT
LDLR
DLD
HMGCR
MDH2
DLST
TALDO1
PYCR2
TKT
BCAT2
MDH1
SLC16A3
BCKDHA
GART
PGM3
SOAT1
GPT
HK3
SUCLG2
UAP1
GNPNAT1
SLC43A1
RPE
UCP2
TGFB1
GATA3
FOXK2
PDK4
TUG1
IDH1
PDK1
BRAF
PRKAA1
NOX4
PDCD1
SQSTM1
KPNA2
STK11
SETD2
IMPDH2
DNMT1
SIRT1
CEMIP
EP300
PRKCD
HSPA5
NF1
CD274
OTUB2
OGT
METTL3
SIRT3
VEGFA
EIF2S1
ATP5PD
FOXO3
IL17A
IL37
TLR3
SCD
IL10
TFAM
BSG
TRAF6
ACOX1
MRPL12
CD46
LDHB
CYC1
HACD3
SREBF1
TXNIP
DNM1L
SIRT2
ACSL1
EGFR
CTNNB1
ATF4
XBP1
PFKFB3
ATM
YY1
CA9
CD36
PVR
DNA2
IL22
TIGIT
METTL1
PRMT1
SHMT1
FLCN
WWTR1
LHX9
PPARG
PHGDH
ESRRA
IGF2BP1
LAMTOR5
NPM1
PLK1
SLC2A3
IL1B
IMPDH1
HNRNPA2B1
SLC2A4
DDR1
NR1H2
TNFSF13B
CEBPB
SLC7A11
RACK1
MTHFD2
YBX1
ADGRB1
PRPF19
H4C1
ALK
NDUFS1
ESR1
PTEN
RELA
ADAM17
EPAS1
PARP1
USP7
YWHAE
ZEB1
HSP90B1
MECOM
EIF4A1
HADHA
MARK2
MAT2A
PCK1
PRDX6
ACSS2
MYH10
SFN
SLC25A13
TMPO
XRCC6
CDC20
RPS6
RUVBL1
SPOP
GBE1
RAN
RPL15
COPA
MFN1
PSMA5
PSMD2
RPL10A
SEC63
YME1L1
P4HA1
PSMC5
POU1F1
PSMC2
RPL19
PA2G4
PSMD6
RBBP7
RBM10
RPL17
RPL6
RPL7A
SRSF6
MCU
RBM39
TOMM20
EIF5A2
GFPT2
NAT10
SEPTIN2
TSR1
ATP5MF
CSTF1
UBE2O
ALKBH5
MCTS1
RPL24
SPINDOC
ERBB4
EZH2
IKBKB
STAT3
AIFM1
CDKN2A
DSP
MAP3K7
PRKDC
VIM
GNAS
KRT18
LMNA
MTAP
PAK4
TOP1
ALB
CPT1A
CSNK1A1
CSNK2B
CTBP1
CYCS
HPRT1
JUP
SOD2
ACTG1
FGG
MCM2
MMP8
NR1H4
RPL11
RPS19
ALDH1A1
BUB3
HADHB
HMGA1
KRT14
LBR
LEP
PPP1CB
PRDX2
RPA1
RPL5
RPSA
TUBB2A
APOB
CFL1
CHD4
COL17A1
CSNK2A2
EMD
ETFA
FEN1
FGF2
GNAI3
GNB1
MCM5
NUMB
SCP2
SLC25A1
SLC25A3
UBE2L3
AP3B1
DDOST
DSG2
DYNC1H1
EGR1
EIF2S3
IARS1
NDUFV1
NSD2
PPP2R2B
PSMA3
TRIM28
TUBA1B
CSTA
DDB1
E2F1
EIF4A3
EIF5A
GNB2
MDK
MEFV
PABPN1
PPP1CC
PPP1R12A
PSMB1
RFC2
RIPK3
RPA2
RPL10
RPS20
RUVBL2
SET
SNAI1
SNRPN
STMN1
TUBB4B
UBTF
ULK1
ARPC1B
CNBP
DDX1
DDX41
FBL
HNRNPD
HNRNPDL
HSPA6
IL9
KIF23
KIF2C
MCM6
MFGE8
MTMR14
MYO6
NHP2
PCBP1
PSMA1
PSMA4
PSMB5
PSMB6
PTDSS1
RPL35
RPLP0
RPN1
RPS24
RPS26
RPS27
RPS27A
SBDS
SFPQ
TAB1
TAF15
TUBA1C
ABCF1
ACTR2
AGO1
ARPC2
BRD7
CBX3
CCL20
CEP55
DBN1
DDX20
DNAJA1
ELAVL1
FBXO11
GNL3
H1-2
HNRNPH1
IGF2BP3
IRS4
KHDRBS1
MARK1
MPC1
PAWR
PLS3
PRPF31
PSMB2
PSMC4
PTP4A1
PUF60
RBM8A
RPL13
RPL27
RPS14
RPS15A
RPS17
SNRNP200
UBR5
ACTR3
CSE1L
DDX17
DNAJB6
ELAVL2
IVNS1ABP
MAGED1
MANF
MYO1C
PPP6C
PRRX1
RPS29
SEPTIN9
SLC25A6
SMN1
SSBP1
TNPO1
ATP5F1C
ATP5PB
COPS3
DRG1
EEF1G
HLTF
HNRNPM
IAPP
KRT2
MPG
PEG10
PIP5K1A
PPIG
PSIP1
PSME3
RBFOX2
RECQL4
RPA3
RPL31
RPS11
RPS2
RPS23
SF3B2
SNRPE
THOC2
TNRC6A
U2AF2
ABCF2
ARF5
BAG5
CAP1
CAPZA2
CRIPT
DDX3Y
DHX15
DYNC2H1
EIF2S2
FARSA
GEMIN2
GEMIN4
LSM4
MGST3
MRPS23
MYO1B
NDUFS5
PDIA6
PPM1G
RPL8
RPLP2
RPS28
SNRNP70
UBA52
ALDOC
AMOT
CAPRIN1
CAPZB
CENPA
DDX18
DHRS2
DNAJA2
EIF1
EIF3G
EPB41L2
GAR1
GTPBP4
LIMA1
MESD
NOLC1
PIP
PIP4K2C
PPIL2
RBM17
RCN2
RNPS1
RPL27A
RPL36
RRP7A
SMNDC1
SRRM1
SSRP1
SURF4
TBL2
TMOD3
TOE1
WTAP
ILF2
LCN1
LUC7L
MPRIP
MYO1D
NAP1L4
POU4F3
RBM15
RFC3
SRRM2
THOC1
ADHFE1
ARPC1A
ARPC4
ATAD3B
BRMS1
DIMT1
EDIL3
EIF3K
EMSY
ESS2
KLC4
LUC7L2
MORF4L2
MRPS14
MTREX
NAP1L1
NKRF
NOP58
NOSIP
PHLPP2
RAB6B
RBM26
RIOK1
RPL37A
RRP1B
RTCB
SAP18
SAP30BP
SART1
SUB1
TCEA1
TUBB8
TXNDC5
WDR77
ACIN1
AK9
GNG12
GRWD1
IPO4
KRR1
MKRN1
MRPL23
MRPS9
NOB1
PCLAF
PPP2R5B
PSPC1
RAI14
RSL1D1
RTRAF
SAFB2
SEC61B
SLIRP
TOMM22
ATP5MK
CORO1C
COX16
DDX54
H2AZ2
MRPS11
NACA
NAF1
NASP
PNN
RPS27L
SPAG17
SRSF5
TCEA2
BOD1L1
BUD23
DNAJC8
DNAJC9
GTF2F1
HMGN2
MIDN
MKRN2
MRFAP1
MRPL15
MRPL37
MYBBP1A
MYCBP
PELO
PPIL3
PRPSAP1
PWP1
RCC2
RPL22L1
SF3B6
THRAP3
TOMM34
TRMT112
ZNF24
APOBEC3C
CHCHD1
DHX40
H3-5
LTV1
MOB2
MRPL34
MRPL50
NELFE
NFX1
RPL26L1
RPL36AL
RPS4Y1
SARNP
SLU7
STON2
THOC3
TIMM23
TMEM33
ZNF346
ARGLU1
C11orf58
CHTOP
DDX42
EIF1AY
ERH
FAM120C
MAP7D3
NOP16
PRPF38A
RRP1
SRP14
STEEP1
U2SURP
WDR83
BZW1
CAMSAP3
FAM76B
NIFK
RBFA
AGAP3
CMSS1
CPSF7
FYTTD1
GNL3L
HABP4
INO80E
MAP9
MRPL4
PRRC2B
RSRC2
RTCA
SERBP1
SYF2
ZNF207
CWF19L2
CYTL1
RCC1L
TRIR
UBAP2
ZMAT2
FAM32A
ODR4
ZCCHC17
ARL6IP4
C19orf53
CCDC124
DUSP11
FAM98A
RBIS
RBMXL1
SREK1IP1
ZFAND2A
C8orf33
FBLL1
SLX9
TMA7
MCRIP2
EIF2S3B
NOTCH2
TLR2
DNMT3A
PRKCA
EGLN1
JAG1
HSPA8
PTK2B
IGF2
NLRP3
CYLD
FLI1
AXIN1
BAP1
EHMT2
SLIT2
UQCRC2
EWSR1
LAMP2
ATP5PO
FRK
NDUFA13
RTN4
SLC27A2
CTNND2
IFI16
SLC3A2
CBX2
MTO1
SLC16A7
USP25
FZR1
GTPBP3
DIO3
PSMD10
CBX7
PLIN4
PNO1
MAEL
TNFAIP8
ANKRD22
KDR
ABCB1
GRIN2A
TSC2
DDR2
DYRK1A
GRIN1
IFNG
RHEB
SHH
TNFAIP3
ETS1
ITGB4
KDM1A
PIK3C3
PRKCZ
CLU
HADH
ACAT2
ATP6V1B2
MAX
TRAF3
UQCRFS1
ATP6V1E1
COX4I1
DYRK1B
ECHS1
IRS2
NDUFS3
NDUFS7
PAX2
PPP2R2A
PPP2R5D
S1PR1
ACADSB
ATP6AP1
NCOA2
PRKAG1
SF3B1
ADGRE5
ALDH1B1
BCAT1
FGF9
GDF15
NDUFS2
THPO
BNIP3L
ESRRG
MLX
NDUFA9
SARS1
TECR
ACAA2
COX15
KPNA1
NDUFA10
NDUFA4
NDUFA6
RAB10
RAB11B
RANGAP1
UBE2E3
ATP5F1D
IL33
NDUFA5
PPA2
RAB8A
COX11
HHIP
IL23A
PRMT3
SNX10
ATP5ME
ATP6V1H
ITLN1
MUL1
RAB14
EAF2
MT-CO2
CHAF1A
KSR2
SIX4
PJA2
UBXN7
DLK2
FOXQ1
MLXIP
PPP2R2D
PITPNC1
AKT1
HNRNPA1
VHL
BRCA1
ALDOA
PFKM
YAP1
P2RX7
LONP1
HRAS
IL6
MUC1
ERN1
SIRT5
PFKFB4
ATP5IF1
SRC
GYS1
PRKAA2
CPS1
TGM2
MYCN
NR1H3
PINK1
PNPLA2
TRAP1
TFEB
ARL5B
NFKB1
AURKA
HDAC2
EIF2AK3
CPT2
FBP1
JUN
RPS6KB1
SLC9A1
ABCC1
CDK1
KEAP1
TSC1
SLC29A1
CD38
PKLR
PML
ABHD5
ARID1A
FBXW7
GYS2
GLO1
S100A4
SHC1
TK1
SIRT6
TRPM7
AMPD3
NEUROD1
ATG4B
MACROH2A1
HOXB4
SIRT4
SHPK
PGAM5
ZFP91
SLC48A1
AR
AURKB
CSF1R
ITGB3
MAPK1
PIK3CA
HSPB1
LCK
TGFB2
APP
GSK3B
HDAC1
MAPK14
APC
GCK
PRKN
CAV1
CUL3
HSPD1
MITF
NFATC1
PRLR
SDHA
AHR
ITGAV
MAPK7
NAMPT
OGDH
PKD2
ACSL4
BRD4
GPX4
NCOA3
OGG1
PRKCI
ATP5F1B
ATRX
C1QBP
HMGCL
KDM4B
MEN1
NEDD4L
NEK9
PCK2
PDK3
TET2
TFE3
UGDH
VDAC1
ATF3
CSF1
CUX1
MUTYH
SIK2
CASQ2
FABP7
LGALS1
MGLL
NNMT
PGRMC1
PTPN13
RBX1
SEMA7A
UQCRB
BMI1
CD276
EIF4B
FABP5
SREBF2
UGP2
CPT1C
E2F2
KDM4C
LRPPRC
PNPLA3
PNPLA8
SNRPB
USP5
BCL2A1
ULK2
IMMT
IRAK2
OGDHL
PFKFB2
RARRES1
SYVN1
ESM1
MUC16
NDRG2
PELI1
SYNCRIP
ANKRD17
CLK4
KLHL20
LACTB
SELENOI
TKTL1
YTHDC2
COPS6
METTL14
DNAJC2
USP29
GADD45GIP1
NDUFA4L2
CKMT1A
HILPDA
SELENOW
FAM83A
GPR31
TBC1D8
TMPRSS11B
TRIM35
TRIM59
INSL5
FGFR1
FGFR3
CHEK2
CREBBP
ADAM10
AKT2
CCND1
INSR
JAK1
MDM2
PDGFRB
STAT1
TGFBR1
NOTCH1
PIK3R1
RPS6KA3
CDK6
EGF
FOXO1
SMARCA4
SMO
TERT
TLR4
APOA1
CDK2
CSNK2A1
FN1
ITGB2
WNT5A
ACACA
ACTN1
APOE
AXIN2
CAD
CXCR2
DDX3X
EIF4E
ENPP1
GDNF
HNF4A
IL1RN
ITGB1
MAPK3
NF2
NTRK1
PIK3R2
PLD1
RAB7A
SLC1A1
STAT2
TBK1
TUBB
VCP
ABCA1
CD44
ESR2
GLI1
GRN
HDAC8
IGF1
INS
KCNJ2
ODC1
PPP1CA
PSAP
RB1
TLR7
WEE1
YWHAG
ENO2
IL4R
IRF7
NEDD4
NRP1
PGM1
PIN1
PPP2R1A
RRM2
AKR1B1
ALDH1A3
ANXA5
ARAF
BECN1
CBFB
CCNB1
CD28
CDK12
CEBPA
EPHX2
EZR
FADD
GCH1
GLDC
KDM5C
KDM6A
KLF4
LAT
LMNB1
LPAR1
LPIN1
LRP6
PCCA
PDP1
PRMT5
PTPN2
RBPJ
SLC9A3
TEAD1
WNT4
YWHAB
YWHAH
YWHAQ
YWHAZ
CCN2
CCR2
CRAT
CSF2
DDX5
FER
FHL1
FHL2
FTO
GPT2
HELLS
IGFBP7
IKBKE
LATS2
MAF
MKNK1
NCOA1
NR4A2
OXCT1
PSMB4
SKP2
SLC25A20
SPHK1
SPTLC1
THBS1
TP63
TP73
TRAF2
ALDH6A1
FA2H
GUCY2C
HPSE
NAA10
NDRG1
NFS1
NSDHL
NUMA1
PLOD2
ROBO1
SI
TAOK1
USP15
AGPAT2
ALOX12
ANGPTL4
ARRB1
ASPA
BCL11A
C3AR1
CCT5
CD86
CXCL8
DAXX
DLG1
DRD3
EEF1A1
EPRS1
FOXM1
G6PC1
H2AX
HEY1
ITGB7
KMT2D
LATS1
LETM1
MARK4
NCL
NCOR1
NRF1
OPA1
P2RY2
PDIA3
PHB2
PIM2
RICTOR
SEC24D
SLC25A5
SLC5A6
SQLE
UBB
UBC
UBE2D3
USP10
XRCC5
ACP1
AKR1B10
ATG7
CDA
DGKA
DPF2
FABP1
FABP4
FARSB
GDF11
GGH
H1-4
H6PD
HSPA4
IL15
KCNA3
LPAR3
MATR3
MBTPS1
MPDZ
MSLN
MYBL2
NDUFB10
OLR1
PDK2
PTBP1
PTPN14
RPL18
RPL21
SDHC
SELENBP1
SMYD2
SNAI2
TRIM21
TRIM32
TRPM6
TUBB6
UBE2C
VDAC2
VPS35
ZYX
ACSL3
ADSS2
ATP5F1E
CAVIN1
CIB1
COQ9
CUL5
GPX2
HKDC1
HSPH1
IFT88
NAGS
PRPF8
PTGES
PTTG1
PUM1
RPL13A
SETD1A
SIAH2
SLC2A5
SLC37A4
SLC38A1
SNAP23
SPINK1
STING1
TARS1
TINF2
UBE2D2
UCHL3
UPF1
ACTL6A
BPNT2
CCT2
DEPTOR
FBXO32
KLF2
MVD
MXI1
PDSS2
PTP4A2
PTP4A3
RRAGC
SF3B3
SNW1
XRN2
AKT1S1
ATAD3A
CEBPD
CERK
CYFIP1
H2AZ1
H2BC21
HNRNPF
HNRNPR
MAP4
MRPL44
MTHFD1L
NSD3
OTUB1
PDLIM7
PSMC6
SERPINB3
SFTPC
SLC5A8
SND1
SP100
TET3
USP28
USP48
WDR1
ZBTB18
CXCL5
DYRK3
ESCO2
FIS1
FUBP1
H1-5
INSIG1
IPO8
KLF8
KLK10
LGALS9
MBOAT7
RHCE
RPL14
RPL9
S100A7
SLC27A1
SNX27
STRAP
SUN2
SUPT16H
SV2B
USP33
ZBTB7A
ACSS3
AK4
BHLHE41
BOLA3
BRAT1
ECI1
ECSIT
EIF3B
FHL3
FUT7
GPX8
H3C1
HSD17B12
IL4I1
MKNK2
NAT8L
NCBP2
NR1D2
NUP188
PALS1
RYBP
SLC38A2
SLC38A3
TEAD3
TEAD4
TP53BP2
TRIB2
UBAP2L
UGT2B28
USP36
USP37
AJUBA
EIF3I
ILF3
LIN7C
MARCHF5
MIEF2
PPRC1
PXK
RPS4X
RPS8
SF3A3
SRA1
UBA6
USP21
ZC3HAV1
ACOT12
AGPAT4
AHNAK
ALKBH3
APIP
AUP1
CD300LF
CIP2A
CKMT1B
DDX24
DNAJC10
EIF3L
FAM120A
FLG2
GPS1
HCAR1
HPCAL1
IL1F10
IPO5
KIF15
NHERF2
NRBF2
RRBP1
SENP7
SFXN1
SMYD1
TRIP6
TWF1
YTHDF3
ZFR
CIAPIN1
CUEDC2
DYNC1LI1
ME3
METTL5
MPC2
NDUFAF7
PATJ
POLDIP2
SEC16A
SFXN2
UQCR11
FAIM
HRNR
RNF123
RNF130
SLC38A5
VIRMA
AMOTL1
H2BC3
HSPA4L
SLC35F2
UBAC1
CNN2
H2AC4
METTL16
RUBCNL
SPNS2
UACA
ASB6
CCDC85C
H2BC11
OCIAD2
PLAC8
PRSS50
SELENOF
TRIM15
USP50
WDR76
AMOTL2
CENPM
C10orf90
KDM8
ROMO1
SLC5A12
STK35
TM6SF2
WWC3
TMEM54
ZBTB10
JPT2
ZNF232
CISD3
H1-10
H2BC8
AK6
