# Supplementary material for: Investigating the metabolic reprogramming mechanisms in diabetic nephropathy: a comprehensive analysis using bioinformatics and machine learning
Source: Front Cell Dev Biol. 2025 Aug 29;13:1630708. doi: 10.3389/fcell.2025.1630708 (PMC12426288; doi:10.3389/fcell.2025.1630708)
Supplement: Supplementary file 11 [file DataSheet2.csv]

mRNA	miRNA
ATF3	hsa-miR-328-3p
ATF3	hsa-miR-324-5p
ATF3	hsa-miR-324-3p
ATF3	hsa-miR-629-5p
CEBPD	hsa-miR-17-5p
CEBPD	hsa-miR-20a-5p
CEBPD	hsa-miR-93-5p
CEBPD	hsa-miR-105-5p
CEBPD	hsa-let-7g-5p
CEBPD	hsa-miR-200c-3p
CEBPD	hsa-miR-628-5p
CEBPD	hsa-miR-629-5p
CUEDC2	hsa-miR-411-5p
GDF15	hsa-miR-128-3p
GDF15	hsa-miR-873-5p
NAMPT	hsa-miR-92a-3p
NAMPT	hsa-miR-181a-5p
NAMPT	hsa-miR-181b-5p
NAMPT	hsa-miR-181c-5p
NAMPT	hsa-miR-218-5p
NAMPT	hsa-miR-200b-3p
NAMPT	hsa-miR-186-5p
NAMPT	hsa-miR-320a
NAMPT	hsa-miR-200a-3p
NAMPT	hsa-miR-375
NAMPT	hsa-miR-335-5p
NAMPT	hsa-miR-429
NAMPT	hsa-miR-181d-5p
NAMPT	hsa-miR-455-5p
NAMPT	hsa-miR-577
NAMPT	hsa-miR-488-3p
NAMPT	hsa-miR-374b-5p
NAMPT	hsa-miR-1271-5p
NAMPT	hsa-miR-3200-3p
NAMPT	hsa-miR-3605-3p
NAMPT	hsa-miR-664b-3p
